# Supplementary material for: Genomic relatedness and dissemination of blaNDM-5 among Acinetobacter baumannii isolated from hospital environments and clinical specimens in Thailand
Source: PeerJ. 2023 Feb 7;11:e14831. doi: 10.7717/peerj.14831 (PMC9912941; doi:10.7717/peerj.14831)
Supplement: Supplemental Information 1 [file peerj-11-14831-s001.xlsx]

## Sheet: S1
Table S1. List of Primers used in this study.
Target genes	Primer name	Sequence (5’-3’)	Amplicon size (bp)	Annealing temp.	References
				(oC)
16S rRNA	16s rRNA F	AGAGTTTGATCCTGGCTCAG	1500	58	Misbah S, Hassan H, Yusof MY, Hanifah YA, AbuBakar S. Genomic species identification of Acineto_x0002_bacter of clinical isolates by 16S rDNA sequencing. Singapore Med J. 2005; 46: 461–464. PMID:16123830.
	16s rRNA R	ACGGCTACCTTGTTACGACTT
rpoB	rpoB F	CCTTCATGACCTGGAAYGGNTA	940	59	Wang J, Ruan Z, Feng Y, Fu Y, Jiang Y, Wang H, et al. Species distribution of clinical Acinetobacter isolates revealed by different identification techniques. PLoS One. 2014; 9:e104882. https://doi.org/10. 1371/journal.pone.0104882 PMID: 25120020.
	rpoB R	TCCAGGATCTGNCCNACRTTCAT
blaOXA-51	blaOXA-51 F	TAATGCTTTGATCGGCCTTG	353	52	Woodford N, Ellington MJ, Coelho JM, Turton JF, Ward ME, Brown S, et al. Multiplex PCR for genes encoding prevalent OXA carbapenemases in Acinetobacter spp. Int J Antimicrob Agents. 2006; 27: 351–353. https://doi.org/10.1016/j.ijantimicag.2006.01.004 PMID: 16564159.
	blaOXA-51 R	TGGATTGCACTTCATCTTGG
blaOXA-23	blaOXA-23 F	GATCGGATTGGAGAACCAGA	501	52	Woodford N, Ellington MJ, Coelho JM, Turton JF, Ward ME, Brown S, et al. Multiplex PCR for genes encoding prevalent OXA carbapenemases in Acinetobacter spp. Int J Antimicrob Agents. 2006; 27: 351–353. https://doi.org/10.1016/j.ijantimicag.2006.01.004 PMID: 16564159.
	blaOXA-23 R	ATTTCTGACCGCATTTCCAT
blaOXA-24	blaOXA-24 F	GGTTAGTTGGCCCCCTTAAA	246	52	Woodford N, Ellington MJ, Coelho JM, Turton JF, Ward ME, Brown S, et al. Multiplex PCR for genes encoding prevalent OXA carbapenemases in Acinetobacter spp. Int J Antimicrob Agents. 2006; 27: 351–353. https://doi.org/10.1016/j.ijantimicag.2006.01.004 PMID: 16564159.
	blaOXA-24 R	AGTTGAGCGAAAAGGGGATT
blaOXA-58	blaOXA-58 F	AAGTATTGGGGCTTGTGCTG	599	52	Woodford N, Ellington MJ, Coelho JM, Turton JF, Ward ME, Brown S, et al. Multiplex PCR for genes encoding prevalent OXA carbapenemases in Acinetobacter spp. Int J Antimicrob Agents. 2006; 27: 351–353. https://doi.org/10.1016/j.ijantimicag.2006.01.004 PMID: 16564159.
	blaOXA-58 R	CCCCTCTGCGCTCTACATAC
	blaNDM-1 F	GGTTTGGCGATCTGGTTTTC	621	52	Poirel L, Walsh TR, Cuvillier V, Nordmann P. Multiplex PCR for detection of acquired carbapenemase genes. Diagn Microbiol Infect Dis. 2011; 70: 119–123. https://doi.org/10.1016/j.diagmicrobio.2010.12. 002 PMID: 21398074
blaNDM	blaNDM-1 R	CGGAATGGCTCATCACGATC
Rep-PCR	ERIC-2	AAGTAAGTGACTGGGGTGAGCG	variable		Vila J, Marcos MA, Jiminez de Anta MT. A comparative study of different PCR-based DNA fingerprinting techniques for typing of the Acinetobacter calcoaceticus-A. baumannii complex. J Med Microbiol. 1996;44:482–9.
