# Supplementary material for: Genomic relatedness and dissemination of blaNDM-5 among Acinetobacter baumannii isolated from hospital environments and clinical specimens in Thailand
Source: PeerJ. 2023 Feb 7;11:e14831. doi: 10.7717/peerj.14831 (PMC9912941; doi:10.7717/peerj.14831)
Supplement: Supplemental Information 3 [file peerj-11-14831-s003.xlsx]

## Sheet: S3
Table S3 Resistance pattern and resistance genes from A. baumannii enviroment and clinical isolates
Resistance pattern	Environment	Clinical
CR-AB	1	0.8197
MDR-AB	0.934	0.8197
XDR-AB	0.4434	0.5574
No-resistance	0	0.1639
Genes	Positive Environment		Positive Clinical
	n=106	%	n=61	%
OXA-51	106	1	59	0.9672
OXA-23	85	0.802	49	0.8033
OXA-24	0	0	0	0
OXA-58	1	0.0094	1	0.0164
blaNDM	83	0.783	34	0.5574
