# Supplementary material for: Genomic relatedness and dissemination of blaNDM-5 among Acinetobacter baumannii isolated from hospital environments and clinical specimens in Thailand
Source: PeerJ. 2023 Feb 7;11:e14831. doi: 10.7717/peerj.14831 (PMC9912941; doi:10.7717/peerj.14831)
Supplement: Supplemental Information 4 [file peerj-11-14831-s004.xlsx]

## Sheet: S4
	Antibiotic resistance genes of eight A. baumannii isolates
			AE17	AC59	AC09	AE106	AE73	AC23	AE30	AC02
1	tetracycline	tet(39)	100	100	0	0	0	0	0	0
2	tetracycline	tet(B)	0	0	99.5	99.5	99.42	99.42	99.42	99.42
3	glycylcycline;tetracycline	adeR	100	100	100	100	100	100	100	100
4	glycylcycline;tetracycline	adeS	98.07	98.07	98.07	98.07	98.07	98.07	98.07	98.07
5	glycylcycline;tetracycline	adeA	100	100	100	100	100	100	100	100
6	glycylcycline;tetracycline	adeB	100	100	100	100	100	100	100	100
7	glycylcycline;tetracycline	adeC	0	0	100	100	100	100	100	100
8	fluoroquinolone;tetracycline	adeF	100	100	100	100	100	100	100	100
9	fluoroquinolone;tetracycline	adeG	100	100	100	100	100	100	100	100
10	fluoroquinolone;tetracycline	adeH	100	100	100	100	100	100	100	100
11	fluoroquinolone;tetracycline	adeL	98.13	98.13	100	100	100	100	100	100
12	AdeIJK multidrug	adeI	100	100	100	100	100	100	100	100
13	AdeIJK multidrug	adeJ	100	100	100	100	100	100	100	100
14	AdeIJK multidrug	adeK	100	100	100	100	100	100	100	100
15	AdeIJK multidrug	adeN	100	100	100	100	100	100	100	100
16	aminocoumarin;macrolide	abeS	100	100	100	100	100	100	100	100
17	macrolide	mphE	0	0	100	100	100	100	100	100
18	lincosamide;macrolide;oxazolidinone;phenicol;pleuromutilin;streptogramin;tetracycline	msrE	0	0	100	100	100	100	100	100
19	acridine_dye;macrolide	amvA	100	100	100	100	100	100	100	100
20	aminoglycoside	aadA5	0	0	100	100	100	100	100	100
21	aminoglycoside	armA	0	0	100	100	96.25	96.25	100	100
22	aminoglycoside	aph(3'')-Ib	0	0	100	100	100	100	100	100
23	aminoglycoside	aph(6)-Id	0	0	100	100	100	100	100	100
24	fluoroquinolone	abaQ	100	100	100	100	100	100	100	100
25	acridine_dye;fluoroquinolone;triclosan	abeM	100	100	100	100	100	100	100	100
26	fosfomycin	abaF	100	100	100	100	100	100	100	100
27	cephalosporin	blaADC-10	85.26	85.26	0	0	0	0	0	0
28	cephalosporin	blaADC-6	100	100	0	0	0	0	0	0
29	cephalosporin	blaADC-73	0	0	100	100	100	100	100	100
30	cephalosporin;monobactam;penam;penem	blaTEM-1	0	0	100	100	100	0	100	0
31	cephalosporin;monobactam;penam;penem	blaTEM-12	0	0	0	0	0	100	0	100
32	cephalosporin;penam	blaOXA-66	0	0	100	100	100	100	100	100
33	cephalosporin;penam	blaOXA-91	100	100	0	0	0	0	0	0
34	carbapenem;cephalosporin;cephamycin;penam	blaNDM-5	0	0	100	100	100	100	100	100
35	cephalosporin;penam	blaOXA-23	100	100	100	100	100	100	100	100
36	sulfonamide	sul1	0	0	100	100	100	100	100	100
37	sulfonamide	sul2	0	0	100	0	100	100	100	100
38	diaminopyrimidine	dfrA17	0	0	100	100	100	100	100	100
