# Supplementary material for: Genomic relatedness and dissemination of blaNDM-5 among Acinetobacter baumannii isolated from hospital environments and clinical specimens in Thailand
Source: PeerJ. 2023 Feb 7;11:e14831. doi: 10.7717/peerj.14831 (PMC9912941; doi:10.7717/peerj.14831)
Supplement: Supplemental Information 5 — Data from WGS identified virulence genes of eight A. baumannii isolates [file peerj-11-14831-s005.xlsx]

## Sheet: S5
	virulence genes of eight A. baumannii isolates
VFclass	Virulence factors	Related genes	AE17(Prediction)	AC59(Prediction)	AC09(Prediction)	AE106(Prediction)	AE73(Prediction)	AC23(Prediction)	AE30(Prediction)	AC02(Prediction)
			AE17	AC59	AC09	AE106	AE73	AC23	AE30	AC02
Adherence	Outer membrane protein	ompA	1	1	1	1	1	1	1	1
	LPS O-antigen (P. aeruginosa)(Pseudomonas)	lpsB	0	0	1	0	0	0	0	0
Biofilm formation	AdeFGH efflux pump/transport autoinducer	adeF	1	1	1	1	1	1	1	1
		adeG	1	1	1	1	1	1	1	1
		adeH	1	1	1	1	1	1	1	1
	Biofilm-associated protein	bap	1	1	1	1	1	1	1	1
	Csu pili	csuA/B	1	1	1	1	1	1	1	1
		csuA	1	1	1	1	1	1	1	1
		csuB	1	1	1	1	1	1	1	1
		csuC	1	1	1	1	1	1	1	1
		csuD	1	1	1	1	1	1	1	1
		csuE	1	1	1	1	1	1	1	1
	PNAG (Polysaccharide poly-N-acetylglucosamine)	pgaA	1	1	1	1	1	1	1	1
		pgaB	1	1	1	1	1	1	1	1
		pgaC	1	1	1	1	1	1	1	1
		pgaD	1	1	1	1	1	1	1	1
Enzyme	Phospholipase C	plc	1	1	1	1	1	1	1	1
	Phospholipase D	plcD	1	1	1	1	1	1	1	1
Immune evasion	Capsule	Undetermined	1	1	1	1	1	1	1	1
	LPS	lpsB	1	1	1	1	1	1	1	1
		lpxA	1	1	1	1	1	1	1	1
		lpxB	1	1	1	1	1	1	1	1
		lpxC	1	0	0	1	1	0	1	1
		lpxD	1	1	1	1	1	1	1	1
		lpxL	1	1	1	1	1	1	1	1
		lpxM	1	1	1	1	1	1	1	1
Iron uptake	Acinetobactin	barA	1	1	1	1	1	1	1	1
		barB	1	1	1	1	1	1	1	1
		basA	1	1	1	1	1	1	1	1
		basB	1	1	1	1	1	1	1	1
		basC	1	1	1	1	1	1	1	1
		basD	1	1	1	1	1	1	1	1
		basF	1	1	1	1	1	1	1	1
		basG	1	1	1	1	1	1	1	1
		basH	1	1	1	1	1	1	1	1
		basI	1	1	1	1	1	1	1	1
		basJ	1	1	1	1	1	1	1	1
		bauA	1	1	1	1	1	1	1	1
		bauB	1	1	1	1	1	1	1	1
		bauC	1	1	1	1	1	1	1	1
		bauD	1	1	1	1	1	1	1	1
		bauE	1	1	1	1	1	1	1	1
		bauF	1	1	1	1	1	1	1	1
		entE	1	1	1	1	1	1	1	1
	Heme utilization	heme	1	1	1	1	1	1	1	1
		heme	1	1	1	1	1	1	1	1
		heme	1	1	1	1	1	1	1	1
		heme	1	1	1	1	1	1	1	1
		heme	1	1	1	1	1	1	1	1
		heme	1	1	1	1	1	1	1	1
		heme	1	1	1	1	1	1	1	1
		heme	1	1	1	1	1	1	1	1
		heme	1	1	1	1	1	1	1	1
		S5	1	1	1	1	1	1	1	1
Regulation	Quorum sensing	abaI	1	1	1	1	1	1	1	1
		abaR	1	1	1	1	1	1	1	1
	Two-component system	bfmR	1	1	1	1	1	1	1	1
		bfmS	1	1	1	1	1	1	1	1
Serum resistance	PbpG	pbpG	1	1	1	1	1	1	1	1
Stress adaptation	Catalase(Neisseria)	katA	0	0	1	1	1	1	1	1
